# Supplementary material for: Anticipating, measuring, and minimizing MEMS mirror scan error to improve laser scanning microscopy's speed and accuracy
Source: PLoS One. 2017 Oct 3;12(10):e0185849. doi: 10.1371/journal.pone.0185849 (PMC5626505; doi:10.1371/journal.pone.0185849)
Supplement: S3 File — Pseudo-Code to communicate the important portions of our algorithm. While it will not run, it strongly resembles our actual code and is hopefully substantially more readable. (PY) [file pone.0185849.s005.py]

import numpy as np
from scipy.signal import fftconvolve
from scipy.interpolate import interp1d

"""
-Although it is written in Python 2, this is pseudocode; it won't run
usefully if you execute it. The goal of this code is to concretely
communicate our algorithm with reasonable precision. That said, it
strongly resembles our actual code, and is hopefully substantially more
readable.

-For the sake of this pseudocode, I will assume hardware control of an
NIDAQ board and a camera. They are on, and waiting for commands.

-I will also assume knowledge of the desired result scan pattern and
naive input voltage waveforms.
"""

cursor = 0
total_windows = 10
iterations_per_window = 5
"""
-For long waveforms, it is best optimize piecewise. These are represented by
"windows", and total_windows represents the number of windows in the full
waveform

-For each window, optimization usually takes several iterations, usually
5-10.

-The optimization is comprised of two nested iterative processes, an
outer iteration involving measurement, and an inner iteration involving
calculation. The outer iteration (Figure 3) consists of 4 broad steps:
1) laser-strobe characterization voltage initialization
(preparing the DAQ voltages to properly measure the latest input voltage)
2) laser-strobe characterization
(strobing the laser at a series of steps to produce images that include
position vs. time mirror information)
3) compiling resulting strobe images into laser position vs time array
4) running the inner iteration, Landweber deconvolution to calculate
improved mirror input voltages
"""
for w in range(total_windows):
    for i in range(iterations_per_window):
        initialize_characterization_voltages(current_mirror_input_voltage)
        strobe_characterization(cursor, measurement_length)
        measured_result = assemble_files_to_result(image_file_folder)
        new_mirror_input_voltage = run_landweber_deconvolution(
            cursor,
            measurement_length,
            current_mirror_input_voltage,
            measured_result)
        current_mirror_input_voltage = new_mirror_input_voltage
    cursor += window_size

def initialize_characterization_voltages(current_mirror_input_voltage):
    """
    -Load most recent input voltage
    -Assemble other necessary voltages
    (trigger camera, shutter laser w/AOTF )
    -Load voltages to DAQ
    """
    voltages = np.zeros((100000, daq.num_channels), dtype=np.float64)
    
    voltages[:,   n2c['mirror_voltage']] = current_mirror_input_voltage
    voltages[:10, n2c['camera']]         = 3
    voltages[:1,  n2c['488_laser']]      = 1
    
    daq.send_voltage(voltages, 'characterize')

def strobe_characterization(cursor, measurement_length):
    """
    -Roll characterization voltages so first laser strobe aligns with
    cursor (but full voltages are still played)
    -Play characterization voltages, record image at first laser strobe
    position
    -Roll laser strobe position so it scans with given step size (in
    practice we scan through w/ 4us steps; tradeoff is time resolution
    vs. measurement speed)
    -Record image for each laser strobe position through full
    measurement length
    """
    daq.roll_voltage(voltage_name='characterize',
                     channel = n2c['mirror_voltage']
                     roll_pixels=cursor)
    us_per_step = 4
    steps = measurement_length // us_per_step
    for s in range(steps):
        daq.play_voltage('characterize')
        image_filename = 'image_%06i.tif'%s
        daq.roll_voltage(voltage_name='characterize',
                         channel = n2c['488_laser'],
                         roll_pixels=us_per_step)
        


def assemble_files_to_result(image_file_folder):
    """
    -Load all images from characterization as a stack
    -For each image in stack, locate peak brightness of laser spot
    (to determine angle deflection on camera)
    -Resample (interpolate) to new pixel density to account for measurement step
    """
    images = load_tifs_as_numpy_array(image_file_folder)
    measured_result = []
    for n in range(len(images)):
        location = np.unravel_index(image[n].argmax(), image[n].shape)
        measured_result.append(location)
    measured_result = interp1d( 
        np.arange(0, measured_result.size, 1, dtype=np.float64),
        measured_result,
        kind='linear',
        bounds_error=False,
        fill_value=measured_result[-1]
        )(np.arange(0,
                    measured_result.size,
                    1.0/us_per_imaging_timestep,
                    dtype=np.float64))
    
            
def run_landweber_deconvolution(
    cursor,
    measurement_length,
    current_mirror_input_voltage,
    measured_result):
    """
    The inner iteration, represented in Figure 2:
    -Load full mirror impulse reponse along with desired result and
    voltage mask for given region (cursor: cursor + measurement_length)
    from memory
    -Compute residual between desired result and measured result
    -Run Landweber iteration (repeatedly) for given region to correct
    for residual:
      -Convolve current input voltage with impulse response to get
     expected result
     -Crop expected result to only include important regions (use
     voltage mask)
      -Compute expected difference by comparing cropped expected result
       to cropped desired result
      -Zero pad cropped expected difference so voltages can be computed
       for all timepoints (use voltage mask)
       -Time-reversed blur padded expected difference to get correction
       voltage

    -Add correction voltage (* relaxation constant) on to previous input
    voltage to produce new input voltage
    """

    desired_result_temp = desired_result[cursor:cursor+measurement_length]
    measured_result_temp = measured_result[cursor:cursor+measurement_length]
    voltage_mask_temp = voltage_mask[cursor:cursor+measurement_length]
    residual = desired_result_temp - measured_result_temp
    regularization = 0.004
    for i in range(5000):
        blurred_voltage = fftconvolve(current_mirror_input_voltage,
                                      impulse_response)
        expected_response = blurred_voltage[voltage_mask > 0].copy()
        difference = desired_result_temp[voltage_mask > 0] - expected_response
        correction = np.zeros_like(voltage_mask) 
        correction[voltage_mask > 0] = residual
        correction_voltage = fftconvolve(correction, impulse_response[::-1])
        current_mirror_input_voltage[cursor:cursor+measurement_length] += (
            regularization * correction_voltage)

n2c = {
    '488_laser': 0,
    'mirror_voltage': 1,
    'camera': 2}

    
